# Supplementary material for: Lipidomics and Transcriptomics Analyses Reveal Dietary Complex Plant Extracts Improve Lipid Composition of Back Fat in Sheep
Source: Animals (Basel). 2025 Jun 3;15(11):1645. doi: 10.3390/ani15111645 (PMC12153842; doi:10.3390/ani15111645)
Supplement: Supplementary file 1 [file animals-15-01645-s001.zip]

Archive with 2 entries (2 files):
- Supplementary material.pdf
- Table S1. Detailed information on differential lipids.xlsx
