# Supplementary material for: Lipidomics and Transcriptomics Analyses Reveal Dietary Complex Plant Extracts Improve Lipid Composition of Back Fat in Sheep
Source: Animals (Basel). 2025 Jun 3;15(11):1645. doi: 10.3390/ani15111645 (PMC12153842; doi:10.3390/ani15111645)
Supplement: Supplementary file 1 [file animals-15-01645-s001.zip › Table S1. Detailed information on differential lipids.xlsx]

## Sheet: negtive iron mode
Compound_ID	Name	FC	log2FC	Pvalue	ROC	VIP	Up or Down	Lipid Subclass
Com_2479_neg	PE (18:0/18:0)	0.6772	-0.562345	0.00318223	0.972222	1.04577	down	PE
Com_3942_neg	OxPI (18:0-20:3+1O(1Cyc))	0.640233	-0.64333	0.00534306	0.944444	2.03669	down	PI
Com_3873_neg	Cer-NS (d18:2/19:0)	0.64417	-0.634487	0.00566542	0.972222	2.19436	down	Cer
Com_3580_neg	PC (20:0/22:4)	0.276281	-1.85579	0.0131459	0.888889	3.99035	down	PC
Com_451_neg	PE (15:0/20:4)	0.618475	-0.693212	0.0244975	0.861111	2.21739	down	PE
Com_1942_neg	OxPE (18:0-20:4+1O(1Cyc))	0.698157	-0.518378	0.0318433	0.888889	1.30679	down	PE
Com_1189_neg	PG (17:0/18:1)	1.47198	0.557758	0.0345927	0.888889	1.05565	up	PG
Com_1407_neg	Cer-NS (d19:1/22:0)	0.632627	-0.660572	0.0379164	0.861111	2.81091	down	Cer
Com_3404_neg	Methyl Jasmonate	0.665538	-0.587408	0.0380571	0.861111	1.76676	down	FA
Com_662_neg	Cer-NS (d18:2/23:0)	0.642941	-0.637242	0.0410081	0.833333	1.95079	down	Cer
Com_2944_neg	SM (d17:2/21:0)	0.69846	-0.517751	0.0419808	0.861111	2.58055	down	SM
Com_148_neg	CL (18:1-18:2-18:1-18:2)	0.689983	-0.535367	0.0423461	0.888889	3.07218	down	CL
Com_2136_neg	PE (16:2e/18:3)	0.481185	-1.05534	0.0434019	0.861111	2.29755	down	PE
Com_6100_neg	1-hexadecanoyl-2-[(15Z)-tetracosenoyl]-sn-glycero-3-phosphocholine	0.492378	-1.02216	0.0434121	0.833333	3.29885	down	PC
Com_2980_neg	PA (18:0/20:3)	0.73124	-0.451583	0.0473743	0.777778	1.82924	down	PA
Com_849_neg	SM (d14:2/26:0)	0.665118	-0.588318	0.0495327	0.805556	2.94512	down	SM
Com_5372_neg	Cer-NDS (d16:0/23:0)	0.397207	-1.33204	0.049595	0.805556	3.17953	down	Cer

## Sheet: positive iron mode
Compound_ID	Name	FC	log2FC	Pvalue	ROC	VIP	Up or Down	Lipid Subclass
Com_2593_pos	TAG (16:0-18:1-20:5)	0.0831458	-3.58821	0.000504041	1	2.48589	down	TAG
Com_6609_pos	ACar 11:0	1.80786	0.854282	0.0011423	0.944444	1.7157	up	ACar
Com_1176_pos	aragusteroketal B	0.205655	-2.2817	0.00212821	0.944444	1.28599	down	-
Com_6793_pos	3-oxopalmitic acid	1.80504	0.852033	0.00547937	1	1.76361	up	-
Com_1643_pos	TAG (15:0-15:0-17:1)	0.293146	-1.77031	0.00616135	0.944444	1.09657	down	TAG
Com_2088_pos	PC (21:0/22:1)	0.447298	-1.16069	0.00684759	0.861111	1.17306	down	PC
Com_2494_pos	TAG (12:0-12:0-14:0)	0.339891	-1.55686	0.0077388	0.944444	1.30388	down	TAG
Com_3187_pos	Sitoindoside I	0.369339	-1.43698	0.00778917	0.888889	1.16769	down	-
Com_1186_pos	TAG (12:0-14:0-15:0)	0.236239	-2.08168	0.00792974	0.916667	1.7266	down	TAG
Com_260_pos	TAG (12:0-14:0-16:1)	0.298851	-1.7425	0.00830407	0.944444	1.04463	down	TAG
Com_524_pos	TAG (12:0-12:0-16:0)	0.298716	-1.74315	0.00848965	0.888889	1.06115	down	TAG
Com_646_pos	PE (19:1/20:2)	1.67787	0.746627	0.00898421	0.888889	2.00271	up	PE
Com_17_pos	1-hexadecanoyl-2-octadecanoyl-3-(9Z-octadecenoyl)-sn-glycerol	0.217717	-2.19948	0.0102953	0.888889	2.29857	down	TAG
Com_1015_pos	TAG (15:0-17:0-17:1)	0.363112	-1.46151	0.0106061	0.944444	1.2159	down	TAG
Com_1642_pos	PC (14:1e/27:0)	0.481108	-1.05557	0.0111637	0.916667	1.02301	down	PC
Com_310_pos	TAG (12:0-14:0-16:0)	0.282022	-1.82612	0.0120536	0.944444	1.19488	down	TAG
Com_16_pos	TAG (16:0-18:0-18:1)	0.197454	-2.34041	0.0125433	0.888889	2.26396	down	TAG
Com_1096_pos	TAG (16:0-16:1-20:5)	0.306094	-1.70795	0.0132179	0.916667	1.06042	down	TAG
Com_1755_pos	TAG (16:0-18:1-19:5)	0.21263	-2.23358	0.0134201	0.861111	1.48486	down	TAG
Com_3880_pos	PC (16:1e/27:0)	0.489928	-1.02936	0.0134582	0.972222	1.31252	down	PC
Com_391_pos	TAG (14:0-15:0-16:0)	0.250925	-1.99467	0.0137539	0.833333	1.62403	down	TAG
Com_102_pos	TAG (12:0-14:0-18:1)	0.289923	-1.78626	0.0138593	0.916667	1.10257	down	TAG
Com_86_pos	TG(16:0/16:0/16:1(9Z))[iso3]	0.286565	-1.80306	0.0139828	0.888889	1.89307	down	TAG
Com_4223_pos	TAG (17:0-17:1-19:2)	0.370415	-1.43278	0.0140464	0.888889	1.11623	down	TAG
Com_2232_pos	TAG (18:1-18:1-22:5)	0.129332	-2.95085	0.0140486	0.916667	1.32545	down	TAG
Com_3484_pos	TAG (16:1-18:2-18:2)	0.38285	-1.38515	0.0141986	0.916667	1.75547	down	TAG
Com_84_pos	TAG (14:0-16:0-18:1)	0.256239	-1.96444	0.0142314	0.888889	1.81862	down	TAG
Com_576_pos	TAG (13:0-15:0-16:0)	0.269033	-1.89414	0.0142763	0.916667	1.53098	down	TAG
Com_3327_pos	SM (d25:2/12:0)	1.55403	0.63601	0.0151301	0.916667	1.6909	up	SM
Com_6188_pos	TAG (17:1-18:1-20:4)	0.288205	-1.79483	0.0163217	0.888889	2.20978	down	TAG
Com_103_pos	3-[(9Z)-9-Tetradecenoyloxy]-1,2-propanediyl dipentadecanoate	0.299277	-1.74044	0.016452	0.888889	1.10417	down	-
Com_42_pos	TG(16:0/18:2(9Z,12Z)/18:2(9Z,12Z))[iso3]	0.246342	-2.02126	0.0177918	0.916667	1.35394	down	TAG
Com_95_pos	3-[(9Z)-9-Tetradecenoyloxy]-1,2-propanediyl dihexadecanoate	0.2901	-1.78538	0.020265	0.861111	1.34134	down	-
Com_2231_pos	TAG (12:2-14:0-16:0)	0.385349	-1.37576	0.0214145	0.888889	1.05435	down	TAG
Com_46_pos	TAG (16:1-18:1-18:2)	0.228106	-2.13222	0.0214316	0.888889	1.20502	down	TAG
Com_1509_pos	TAG (14:0-14:1-16:0)	0.321141	-1.63872	0.0215794	0.888889	2.00169	down	TAG
Com_1544_pos	TAG (18:1-18:1-21:0)	0.22716	-2.13822	0.0227864	0.888889	1.59966	down	TAG
Com_4248_pos	TAG (18:0-18:1-21:0)	0.361342	-1.46856	0.0228603	0.861111	1.42489	down	TAG
Com_6728_pos	7-Phenylheptanoic acid	0.4153	-1.26777	0.0237037	0.861111	1.81029	down	-
Com_91_pos	TAG (14:0-16:0-16:1)	0.278673	-1.84335	0.0241396	0.861111	1.22553	down	TAG
Com_3036_pos	TAG (18:0-18:1-20:0)	0.284472	-1.81364	0.0251051	0.861111	1.80593	down	TAG
Com_4308_pos	TAG (17:1-18:1-22:5)	0.295467	-1.75893	0.026877	0.888889	1.23311	down	TAG
Com_5261_pos	2,3-Bis[(9Z)-9-tetradecenoyloxy]propyl (9Z)-9-pentadecenoate	0.317924	-1.65325	0.0271498	0.888889	2.1265	down	-
Com_273_pos	1-O-(1Z-Tetradecenyl)-2-(9Z-octadecenoyl)-sn-glycerol	0.303939	-1.71815	0.0281063	0.861111	1.86284	down	DAG
Com_19_pos	TG(16:1(9Z)/18:0/20:0)[iso6]	0.24633	-2.02134	0.0308659	0.833333	1.57867	down	TAG
Com_5073_pos	Phytosphingosine	0.50761	-0.978206	0.0320719	0.861111	1.997	down	-
Com_1249_pos	TAG (16:0-16:0-18:0)	0.209741	-2.25332	0.0322752	0.861111	1.57341	down	TAG
Com_18_pos	TAG (18:0-18:0-18:1)	0.216802	-2.20555	0.0332713	0.833333	1.55297	down	TAG
Com_51_pos	TAG (14:0-18:1-18:2)	0.264616	-1.91803	0.0335679	0.861111	1.12771	down	TAG
Com_440_pos	TAG (18:1-18:2-20:3)	0.248608	-2.00806	0.0340788	0.861111	1.32203	down	TAG
Com_547_pos	TAG (12:1-15:0-16:0)	0.316178	-1.66119	0.0340856	0.861111	1.36884	down	TAG
Com_1037_pos	TAG (17:0-17:1-19:1)	0.336071	-1.57316	0.0344689	0.888889	1.29117	down	TAG
Com_882_pos	TAG (16:0-16:0-18:3)	0.330899	-1.59554	0.0346069	0.861111	1.8048	down	TAG
Com_277_pos	9-OAHSA	0.279861	-1.83722	0.0354054	0.833333	2.05925	down	FA
Com_619_pos	TAG (12:0-15:0-16:0)	0.271878	-1.87897	0.0356934	0.833333	1.51807	down	TAG
Com_1085_pos	(3beta)-Stigmast-5-en-3-yl 6-O-docosanoyl-beta-D-glucopyranoside	0.397435	-1.33121	0.0364929	0.944444	1.40387	down	-
Com_23_pos	TG(16:1(9Z)/16:1(9Z)/18:0)[iso3]	0.355348	-1.4927	0.0366928	0.861111	1.39871	down	TAG
Com_130_pos	2,3-Bis[(9Z)-9-tetradecenoyloxy]propyl stearate	0.327633	-1.60985	0.0370687	0.861111	1.03143	down	-
Com_22_pos	TAG (16:0-16:1-18:1)	0.319686	-1.64527	0.037339	0.861111	1.37558	down	TAG
Com_5760_pos	(9Z,12Z)-N-Hydroxy-9,12-octadecadienamide	1.54701	0.629487	0.0377665	0.805556	1.26294	up	-
Com_7001_pos	PS (21:1/21:2)	1.83094	0.872585	0.0389303	0.888889	1.08396	up	PS
Com_429_pos	TG(18:2(9Z,12Z)/18:2(9Z,12Z)/20:2(11Z,14Z))[iso3]	0.243573	-2.03757	0.0392042	0.861111	1.3833	down	TAG
Com_903_pos	PC(P-16:0/18:3(9Z,12Z,15Z))	1.56587	0.646968	0.0401351	0.861111	1.47727	up	PC
Com_36_pos	TG(16:0/16:1(9Z)/16:1(9Z))[iso3]	0.308849	-1.69503	0.0404773	0.833333	1.09722	down	TAG
Com_34_pos	TAG (14:0-16:0-18:2)	0.289095	-1.79038	0.0423744	0.861111	1.03473	down	TAG
Com_363_pos	TAG (15:0-16:0-18:3)	0.301237	-1.73103	0.0429136	0.833333	1.23451	down	TAG
Com_2618_pos	N,N-diethyl-3-hydroxybut-2-enamide	2.44666	1.29081	0.0438884	0.861111	1.3427	up	-
Com_2938_pos	TAG (15:0-17:0-19:1)	0.444589	-1.16946	0.0448004	0.861111	1.84928	down	TAG
Com_2989_pos	TAG (17:0-18:1-22:5)	0.299781	-1.73802	0.0450305	0.888889	1.99539	down	TAG
Com_3366_pos	TAG (15:0-17:1-19:1)	0.422034	-1.24457	0.0456946	0.833333	1.60149	down	TAG
Com_5764_pos	Oleoylethanolamide	1.54572	0.628277	0.0457388	0.805556	1.58103	up	-
Com_2113_pos	TAG (17:0-18:1-20:4)	0.499081	-1.00265	0.0460255	0.833333	1.29176	down	TAG
Com_2853_pos	(3beta)-Cholest-5-en-3-yl 6-O-docosanoyl-beta-D-glucopyranoside	0.400392	-1.32052	0.0466866	0.861111	1.71471	down	-
Com_2392_pos	1-oleoyl-2-arachidonoyl-sn-glycero-3-phospho-1D-myo-inositol	2.04549	1.03245	0.0471258	0.805556	1.17919	up	-
Com_335_pos	TAG (17:1-18:1-18:2)	0.268104	-1.89914	0.0475931	0.861111	1.58044	down	TAG
Com_2594_pos	TAG (16:0-18:1-22:5)	0.370495	-1.43247	0.0476873	0.805556	1.62785	down	TAG
Com_2201_pos	TAG (15:0-18:1-18:2)	0.416577	-1.26335	0.04838	0.833333	2.13136	down	TAG
Com_379_pos	SM (d27:0/15:1)	0.290506	-1.78336	0.0486095	0.833333	1.36205	down	SM
Com_4953_pos	TAG (16:1-18:2-18:3)	0.40177	-1.31556	0.0486353	0.833333	1.1041	down	TAG
Com_2164_pos	Dihomo-Î³-Linolenoyl PAF C-16	2.4548	1.2956	0.0493297	0.805556	2.13506	up	-
